# Supplementary material for: Effects of Exercise on Inflammatory Markers in Individuals with Chronic Kidney Disease: A Systematic Review and Meta-Analysis
Source: Metabolites. 2023 Jun 27;13(7):795. doi: 10.3390/metabo13070795 (PMC10385645; doi:10.3390/metabo13070795)
Supplement: Supplementary file 1 [file metabolites-13-00795-s001.zip]

Archive with 1 entries (1 files):
- metabolites-2440244-supplementary.pdf
